# Supplementary material for: Independent evolution of oleate hydratase clades in Bacillales reflects molecular convergence
Source: Front Mol Biosci. 2024 Dec 12;11:1485485. doi: 10.3389/fmolb.2024.1485485 (PMC11669549; doi:10.3389/fmolb.2024.1485485)
Supplement: Supplementary file 2 [file Table3.xlsx]

## Sheet: Sheet1
Table S3. The ohyA gene context across Staphylococcus species			OhyA position		gene 1						gene 2						gene 3						gene 4						gene 5						gene 6						gene 7						gene 8
KEGG	GenBank	Species	initial	final	gene 1	initial	final	anotation	Clssification	CDS	Gene 2	initial	final	anotation	Classfication	CDS	Gene 3	initial	final	anotation	classification	CDS	gene 4	Initial	final	anotation	classification	CDS	gene 5	Initial	final	anotation	classification	CDS	gene 6	Initial	final	anotation	classification	CDS	gene 7	Initial	final	anotation	classification	CDS	gene 8	Initial	final
	BA000018.3	Staphylococcus aureus subsp. aureus N315 DNA	115472	117247	SA0098	110434	111612	aminoacylase	Carbon and nitrogen metabolims	BAB41317.1	SA0099	111614	113002	transmembrane efflux pump protein	transporter	BAB41318.1	SA0100	113486	115153	hypothetical protein	hypothetical protein	BAB41319.1	SA0101	115245	115415	hypothetical protein	hypothetical protein	BAB41320.1	SA0103	117421	118293	hypothetical protein	hypothetical protein	BAB41322.1	SA0104	118475	119803	hypothetical protein, similar to transcription regulator GntR family	Transcripional regulator	BAB41323.1	SA0105	119993	120466	hypothetical protein	hypothetical protein	BAB41324.1
suh	NZ_LR134304.1	Staphylococcus schweitzeri strain NCTC13712	68058	69833	pksB	63138	64472	Probable polyketide biosynthesis zinc-dependent hydrolase pksB	Carbon and nitrogen metabolims	VEE64686.1	fccB	64488	65681	Sulfide dehydrogenase [flavocytochrome c] flavoprotein chain precursor	Carbon and nitrogen metabolims	VEE64687.1	NCTC13712_00060	66072	67739	Na/Pi-cotransporter II-related protein	transport	VEE64688.1	NCTC13712_00062	70194	70667	Predicted membrane protein	hypothetical protein	VEE64690.1	glcA	70929	72521	Glycolate permease glcA	transport	VEE64691.1	spa	72825	74372	Staphylococcal protein A	stress response	VEE64692.1
	FR821777.2	Staphylococcus argenteus MSHR1132	94150	95925	SAMSHR1132_00780	89109	90296	putative peptidase		CCE57932.1	SAMSHR1132_00790	90298	91686	putative transporter protein	transport	CCE57933.1	SAMSHR1132_00800	92165	93832	putative Na+/Pi-cotransporter protein	Cabon and nitrogen metabolism	CCE57934.1	SAMSHR1132_00830	96099	96971	putative membrane protein	hypothetical protein	CCE57936.1	SAMSHR1132_00840	97084	98481	putative transcriptional regulator	transcriptional regulator	CCE57937.1	SAMSHR1132_00850	98672	99145	putative membrane protein	hypothetical protein	CCE57938.1	SAMSHR1132_00860	99408	101000	L-lactate permease 1	transport	CCE57939.1
	NZ_CP092966.1	Staphylococcus coagulans strain 1031336	201231	203006	arcD	195612	197042	arginine-ornithine antiporter	Transport	WP_241415462.1	argF	197162	198169	ornithine carbamoyltransferase	Carbon and nitrogen metabolims	WP_060829224.1	arcA	198205	199440	arginine deiminase	Cabon and nitrogen metabolism	WP_060829225.1	KM149_RS00880	199866	200345	arginine repressor	transcriptional regulator	WP_165545304.1	KM149_RS00885	200443	201036	TetR/AcrR family transcriptional regulator	transcriptional regulator	WP_165545303.1	KM149_RS00895	203240	203827	thioredoxin domain-containing protein	stress response	WP_182281309.1	KM149_RS00900	204259	205026	serine protease	protease	WP_165546298.1	KM149_RS00905	205290	206057
sscz	CP010309.1	Staphylococcus schleiferi 2317-03: RN70_00880	215603	217378	RN70_00860	211533	212540	ornithine carbamoyltransferase	Carbon and nitrogen metabolims	AKS72573.1	RN70_00865	212576	213811	arginine deiminase		AKS72574.1	RN70_00870	214237	214716	ArgR family transcriptional regulator	transcriptional regulator	AKS72575.1	RN70_00875	214814	215407	TetR family transcriptional regulator	transcriptional regulator	AKS72576.1	RN70_00885	217613	218200	hypothetical protein	hypothetical protein	AKS72578.1	RN70_00890	218628	219395	hypothetical protein		AKS72579.1	RN70_00895	219673	220014	hypothetical protein	hypothetical protein	AKS72580.1	RN70_00900	220045	220296
schr	CP031471.1	Staphylococcus chromogenes: DWB92_00605	127627	129402	DWB92_00590	121692	123772	Pseudo; frameshifted	Carbon and nitrogen metabolims	amidase domain-containing protein	DWB92_00595	123983	126811	YhgE/Pip domain-containing protein	Stress response	QDW81417.1	DWB92_00600	126878	127462	TetR/AcrR family transcriptional regulator	transcriptional regulator	QDW81418.1	DWB92_00610	129508	131139	hypothetical protein	hypothetical protein	QDW81420.1	DWB92_00615	131679	132725	CPBP family intramembrane metalloprotease	protease	QDW81421.1	DWB92_00620	132796	133662	alpha/beta hydrolase	Cabon and nitrogen metabolism	QDW81422.1	DWB92_00625	133885	134382	hypothetical protein	hypothetical protein	QDW81423.1
	NZ_CP014022.1	Staphylococcus lugdunensis strain FDAARGOS_141	2099208	2100983	ureC	2094655	2096370	urease subunit alpha	Carbon and nitrogen metabolims	WP_002492807.1	AL499_RS09725	2096370	2096777	urease subunit beta	Carbon and nitrogen metabolims	WP_002492822.1	AL499_RS09730	2096790	2097092	urease subunit gamma	Cabon and nitrogen metabolism	WP_002492837.1	yut	2097301	2098197	urea transporter	transport	WP_002492837.1	AL499_RS09740	2098417	2099004	TetR/AcrR family transcriptional regulator	transcriptional regulator	WP_002492814.1	thiC	2101702	2103438	phosphomethylpyrimidine synthase ThiC	nucleic acid metabolism	WP_002492852.1	rarD	2103937	2104842	EamA family transporter RarD	transport	WP_002492854.1
	CP013911.1	Staphylococcus haemolyticus strain S167	2286235	2288010	AV904_11050	2281438	2282283	multidrug ABC transporter ATP-binding protein	Transport	AMW24440.1	AV904_11055	2282283	2282918	hypothetical protein	hypothetical protein	AMW24441.1	AV904_11060	2283085	2283870	acetyltransferase	Cabon and nitrogen metabolism	AMW24442.1	AV904_11065	2283915	2286173	daunorubicin resistance protein DrrC	stress response	AMW24443.1	AV904_11075	2288207	2288794	TetR family transcriptional regulator	transcriptional regulator	AMW24445.1	AV904_11080	2288881	2290032	penicillin-binding protein	stress response	AMW24446.1	AV904_11085	2290245	2291384	polysaccharide deacetylase	Cabon and nitrogen metabolism	AMW24447.1
	NZ_CUEE01000005.1	Staphylococcus borealis strain 51-48	23614	25389	AK212_RS07130	18002	18718	DUF3169 family protein	hypothetical protein	WP_053030022.1	AK212_RS07135	18813	19658	ABC transporter ATP-binding protein	transport	WP_053030023.1	AK212_RS07140	19658	20293	ABC-2 transporter permease	transport	WP_053030024.1	AK212_RS07145	20461	21246	arylamine N-acetyltransferase	Cabon and nitrogen metabolism	WP_053030025.1	AK212_RS07150	21277	23535	excinuclease ABC subunit UvrA	nucleic acid metabolism	WP_053030026.1	AK212_RS07160	25586	26173	TetR/AcrR family transcriptional regulator		WP_053030216.1	pbp4	26262	27413	penicillin-binding protein PBP4	stress response	WP_053030028.1	AK212_RS07170	27825	28964
shu	NZ_CP008747.1	Staphylococcus hyicus strain ATCC 11249	152572	154347	SHYC_RS00605	146799	148745	amidase domain-containing protein	Carbon and nitrogen metabolims	WP_039643572.1	SHYC_RS00610	148955	151762	YhgE/Pip domain-containing protein	Stress response	WP_039643573.1	SHYC_RS00615	151818	152408	TetR/AcrR family transcriptional regulator	transcriptional regulator	WP_039643575.1	SHYC_RS00625	154447	157314	B domain-containing protein	Cabon and nitrogen metabolism	WP_039643580.1
sagq	NZ_CP045927.1	Staphylococcus agnetis strain 1379	2348588	2350363	adcA	2343454	2344986	zinc ABC transporter substrate-binding lipoprotein AdcA	Transport	WP_107368759.1	GJE18_RS11705	2345324	2348488	B domain-containing protein	Carbon and nitrogen metabolims	WP_107396923.1	GJE18_RS11715	2350527	2351117	TetR/AcrR family transcriptional regulator	transcriptional regulator	WP_107368756.1	GJE18_RS11720	2351173	2353980	YhgE/Pip domain-containing protein	stress response	WP_165805734.1
	NZ_UHDU01000001.1	Staphylococcus petrasii strain NCTC13835	274104	275879	rbsK	269155	270036	ribokinase	Carbon and nitrogen metabolims	WP_103366129.1	DYD86_RS01330	270641	271786	polysaccharide deacetylase family protein	Carbon and nitrogen metabolims	WP_103366127.1	pbp4	272023	273174	penicillin-binding protein PBP4	transcriptional regulator	WP_103366126.1	DYD86_RS01340	273318	273905	TetR/AcrR family transcriptional regulator	transcriptional regulator	WP_103366125.1	DYD86_RS01350	275962	278220	excinuclease ABC subunit UvrA	nucleic acid metabolism	WP_103366123.1	DYD86_RS01355	278274	279059	arylamine N-acetyltransferase	Cabon and nitrogen metabolism	WP_103366122.1	DYD86_RS01360	279361	279996	ABC-2 transporter permease	transport	WP_103366121.1	DYD86_RS01365	279996	280841
	NZ_SRPJ01000011.1	Staphylococcus pragensis strain CCM 8529	14291	16066	WP_126564565.1	9584	10315	nuclease-related domain-containing protein	nucleic acid metabolism	WP_126564565.1	WP_168210255.1	10460	12007	UvrD-helicase domain-containing protein	nucleic acid metabolism	WP_168210255.1	WP_126564563.1	12014	12751	DarT ssDNA thymidine ADP-ribosyltransferase family protein	nucleic acid metabolism	WP_126564563.1	WP_126564562.1	12755	13408	hypothetical protein	hypothetical protein	WP_126564562.1	WP_229716440.1	13606	14094	TetR/AcrR family transcriptional regulator	transcriptional regulator	WP_229716440.1	WP_126564560.1	16153	18411	excinuclease ABC subunit UvrA	nucleic acid metabolism	WP_126564560.1	WP_126564559.1	18465	19250	arylamine N-acetyltransferase	Cabon and nitrogen metabolism	WP_126564559.1	WP_126564558.1	19417	20052
shom	NZ_CP033732.1	Staphylococcus hominis FDAARGOS_575	1047887	1049662	yut	1042520	1043422	urea transporter	Transport	WP_002449220.1	EGX58_RS05375	1043541	1044419	ribokinase	Carbon and nitrogen metabolims	WP_002454710.1	EGX58_RS05380	1044559	1045698	polysaccharide deacetylase family protein	Cabon and nitrogen metabolism	WP_002449401.1	pbp4	1045864	1047015	penicillin-binding protein PBP4	stress response	WP_103288299.1	EGX58_RS05390	1047110	1047694	TetR/AcrR family transcriptional regulator	transcriptional regulator	WP_002449257.1	EGX58_RS05400	1049723	1049992	Pseudo, Partial start; incomplete; partial in the middle of a contig; missing N-terminus	nucleic acid metabolism	excinuclease ABC subunit UvrA	EGX58_RS05405	1050083	1050868	arylamine N-acetyltransferase	Cabon and nitrogen metabolism	WP_054105647.1	EGX58_RS05410	1050949	1051584
	NZ_SRJF01000001.1	Staphylococcus croceilyticus strain CCM 8421	350559	352334	rbsK	345775	346656	ribokinase	Carbon and nitrogen metabolims	WP_103328962.1	E2556_RS01660	347096	348241	polysaccharide deacetylase family protein	Carbon and nitrogen metabolims	WP_103328961.1	pbp4	348480	349631	penicillin-binding protein PBP4	stress response	WP_103328960.1	E2556_RS01670	349773	350360	TetR/AcrR family transcriptional regulator	transcriptional regulator	WP_103328959.1	E2556_RS01680	352421	354679	excinuclease ABC subunit UvrA	nucleic acid metabolism	WP_103328957.1	E2556_RS01685	354735	355520	arylamine N-acetyltransferase	Cabon and nitrogen metabolism	WP_103328956.1	E2556_RS01690	356040	356675	ABC-2 transporter permease	transport	WP_103328955.1	E2556_RS01695	356675	357520
	NZ_CP035288.1	Staphylococcus epidermidis strain ATCC 14990	1811580	1813355	EQW00_RS08740	1808112	1809284	class I SAM-dependent rRNA methyltransferase	nucleic acid metabolism	WP_001831690.1	EQW00_RS08745	1809590	1810882	hypothetical protein	hypothetical protein	WP_001831698.1	graF	1811034	1811168	glycopeptide resistance-associated protein GraF	stress response	WP_001831711.1	EQW00_RS08760	1813878	1814453	ECF transporter S component	transport	WP_001831663.1	EQW00_RS08765	1814467	1815870	ABC transporter ATP-binding protein	transport	WP_002485331.1	EQW00_RS08770	1815863	1816669	energy-coupling factor transporter transmembrane component T	transport	WP_002489230.1	purD	1816802	1818043	phosphoribosylamine--glycine ligase	nucleic acid metabolism	WP_002485333.1	purH	1818069	1819547
	NZ_VEML01000008.1	Staphylococcus argensis strain DE0069	7022	8797	protein rep	2192	2494	Pseudo, Partial start; incomplete; partial in the middle of a contig; missing N-terminus	nucleic acid metabolism	protein rep	WP_145115858.1	2511	3482	replication initiator protein A	nucleic acid metabolism	WP_145115858.1	WP_145115862.1	3901	4641	DUF536 domain-containing protein	hypothetical protein	WP_145115862.1	WP_002447413.1	4816	5418	short chain dehydrogenase	Cabon and nitrogen metabolism	WP_002447413.1	WP_244942396.1	6072	6815	3-hydroxyacyl-CoA dehydrogenase NAD-binding domain-containing protein	Cabon and nitrogen metabolism	WP_244942396.1	excinuclease ABC subunit UvrA	9184	9521	Pseudo, Partial stop; frameshifted; incomplete; partial in the middle of a contig; missing C-terminus	nucleic acid metabolism	excinuclease ABC subunit UvrA	WP_145115868.1	9609	10217	recombinase family protein	nucleic acid metabolism	WP_145115868.1	WP_186303082.1	10438	10992
	NZ_CP018777.1	Staphylococcus condimenti strain StO 2014-01	6513	8288	WP_070703975.1	3832	5925	ATP-dependent Clp protease ATP-binding subunit	Protease	WP_070703975.1	replication protein	6193	6371	Pseudo, Partial start; frameshifted; incomplete; partial in the middle of a contig; missing N-terminus	nucleic acid metabolism	replication protein	WP_070704338.1	8657	9265	recombinase family protein	nucleic acid metabolism	WP_070704338.1	hypothetical protein	9497	10020	Pseudo; frameshifted	hypothetical protein	hypothetical protein	WP_070704335.1	10257	11405	zinc-dependent alcohol dehydrogenase	Cabon and nitrogen metabolism	WP_070704335.1	WP_070704332.1	11592	12110	type 1 glutamine amidotransferase domain-containing protein	Cabon and nitrogen metabolism	WP_070704332.1	WP_070704329.1	12490	13164	IS6-like element IS257 family transposase	nucleic acid metabolism	WP_070704329.1
snl	NZ_CP017467.1	Staphylococcus nepalensis strain JS11	18288	20063	WP_096811261.1	12161	14011	heavy metal translocating P-type ATPase	Carbon and nitrogen metabolims	WP_096811261.1	WP_096811262.1	14075	14311	heavy-metal-associated domain-containing protein	Carbon and nitrogen metabolims	WP_096811262.1	WP_096811263.1	14313	14864	DNA starvation/stationary phase protection protein	stress response	WP_096811263.1	WP_011867731.1	14881	15573	Crp/Fnr family transcriptional regulator	transcriptional regulator	WP_011867731.1	ISL3 family transposase	15672	16427	internal stop	nucleic acid metabolism	ISL3 family transposase	WP_011867734.1	16940	17161	helix-turn-helix transcriptional regulator		WP_011867734.1	WP_096811265.1	17311	17922	recombinase family protein	nucleic acid metabolism	WP_096811265.1	WP_096811267.1	20135	21172
	NZ_JADIIO010000001.1	Staphylococcus durrellii strain 27_4_6_LY 2746LY_recon_1	2496633	2498408	ISP02_RS12125	2491558	2492238	cytochrome c biogenesis protein CcdA	Carbon and nitrogen metabolims	WP_069822316.1	ISP02_RS12130	2492235	2492720	TlpA disulfide reductase family protein	Stress response	WP_195721758.1	merR	2492737	2493144	Hg(II)-responsive transcriptional regulator MerR	transcriptional regulator	WP_195721759.1	ISP02_RS12140	2493444	2494790	NAD(P)/FAD-dependent oxidoreductase	Cabon and nitrogen metabolism	WP_069822318.1	ISP02_RS12145	2495197	2495361	hypothetical protein	hypothetical protein	WP_174894809.1	ISP02_RS12150	2495396	2495566	hypothetical protein	hypothetical protein	WP_208455802.1	ISP02_RS12155	2495668	2496264	Pseudo, Partial start; incomplete; partial in the middle of a contig; missing N-terminus	nucleic acid metabolism	recombinase family protein	ISP02_RS12165	2498480	2499517
ssim	NZ_LT906460.1	Staphylococcus simiae NCTC13838	115981	116313	CKV88_RS00455	109523	110890	four-carbon acid sugar kinase family protein	Carbon and nitrogen metabolims	WP_002464427.1	CKV88_RS00460	110910	112271	gluconate:H+ symporter	transport	WP_002464426.1	CKV88_RS00465	112522	113823	PrsW family glutamic-type intramembrane protease	protease	WP_002464425.1	CKV88_RS00470	113826	114626	zinc-ribbon domain-containing protein	Cabon and nitrogen metabolism	WP_002464424.1	CKV88_RS12755	114841	115251	Pseudo; internal stop	stress response	phosphate-starvation-inducible protein PsiE	CKV88_RS00480	115384	115809	DUF1648 domain-containing protein	hypothetical protein	WP_157738306.1	CKV88_RS00495	116611	118203	L-lactate permease	transport	WP_002464420.1	CKV88_RS00495	118432	119814
	NZ_CP065729.1	Macrococcoides caseolyticum strain FDAARGOS_868	1837549	1839318	I6G25_RS09705	1832513	1833505	D-2-hydroxyacid dehydrogenase	Carbon and nitrogen metabolims	WP_103214593.1	I6G25_RS09710	1833733	1833927	hypothetical protein	hypothetical protein	WP_101141665.1	I6G25_RS09715	1833992	1834339	DoxX family protein	transport	WP_103214594.1	I6G25_RS11730	1834412	1834546	hypothetical protein	hypothetical protein	WP_269669115.1	I6G25_RS09725	1834718	1835314	alpha/beta hydrolase	Cabon and nitrogen metabolism	WP_165980786.1	I6G25_RS09730	1835328	1835477	hypothetical protein	hypothetical protein	WP_165980783.1	I6G25_RS09735	1835598	1835888	hypothetical protein	hypothetical protein	WP_103214595.1	I6G25_RS09740	1835908	1836201
mepi	CP073819.1	Macrococcus epidermidis strain Epi3002-OL	698846	699109	KFV12_03730	693231	694745	ABC transporter permease/substrate-binding protein	Transport	UTH16893.1	hisC	694841	695899	histidinol-phosphate transaminase	Carbon and nitrogen metabolims	UTH16894.1	KFV12_03740	696008	696538	5'(3')-deoxyribonucleotidase	Cabon and nitrogen metabolism	UTH16895.1	KFV12_03745	696596	697510	diacylglycerol kinase family lipid kinase	Cabon and nitrogen metabolism	UTH16896.1	KFV12_03750	697505	697684	(4Fe-4S)-binding protein	Cabon and nitrogen metabolism	UTH16897.1	KFV12_03755	697925	698068	Pseudo; incomplete; partial on complete genome; missing N-terminu	hypothetical protein	hypothetical protein	KFV12_03760	698118	698714	alpha/beta hydrolase	Cabon and nitrogen metabolism	UTH17441.1	KFV12_03770	699191	700696
[truncated: 39 more columns]
