# Supplementary material for: Independent evolution of oleate hydratase clades in Bacillales reflects molecular convergence
Source: Front Mol Biosci. 2024 Dec 12;11:1485485. doi: 10.3389/fmolb.2024.1485485 (PMC11669549; doi:10.3389/fmolb.2024.1485485)
Supplement: Supplementary file 3 [file Table1.xlsx]

## Sheet: Table S1
Table S1. Staphylococcus aureus OhyA tBLASTn hits
Scientific Name	Max Score	Total Score	Query Cover	E value	Per. Ident	Acc. Len	Accession
Staphylococcus aureus subsp. aureus NCTC 8325	1155	1155	1	0	0.9374	2821361	NC_007795.1
Staphylococcus schweitzeri	1146	1146	1	0	0.9255	2784939	NZ_LR134304.1
Staphylococcus argenteus	1141	1141	1	0	0.9272	2762785	NC_016941.1
Staphylococcus coagulans	1000	1000	1	0	0.7902	2483061	NZ_CP092966.1
Staphylococcus schleiferi	998	998	1	0	0.7851	2520325	NZ_CP094712.1
Staphylococcus chromogenes	979	979	1	0	0.7783	2351540	NZ_CP031274.1
Staphylococcus lugdunensis	976	976	1	0	0.7682	2571829	NZ_CP014022.1
Staphylococcus haemolyticus	973	973	1	0	0.7733	2517618	NZ_CP035291.1
Staphylococcus borealis	967	967	1	0	0.7614	242500	NZ_CUEE01000005.1
Staphylococcus hyicus	963	963	1	0	0.758	2472129	NZ_CP008747.1
Staphylococcus agnetis	962	962	1	0	0.7563	2449249	NZ_CP045927.1
Staphylococcus petrasii	957	957	1	0	0.7597	2488690	NZ_UHDU01000001.1
Staphylococcus pragensis	942	942	1	0	0.7462	40624	NZ_SRPJ01000011.1
Staphylococcus hominis	938	938	0.98	0	0.7474	2220494	NZ_CP033732.1
Staphylococcus croceilyticus	934	934	1	0	0.7547	391912	NZ_SRJF01000001.1
Staphylococcus epidermidis	904	904	1	0	0.7259	2466502	NZ_CP035288.1
Staphylococcus nepalensis	880	880	0.98	0	0.7079	40183	NZ_CP017467.1
Staphylococcus durrellii	877	877	0.98	0	0.7045	2542724	NZ_JADIIO010000001.1
Macrococcoides caseolyticum	824	824	1	0	0.6599	2108682	NZ_CP065729.1
Lysinibacillus pakistanensis	780	780	1	0	0.6261	5249694	NZ_CP126101.1
Lysinibacillus xylanilyticus	776	776	1	0	0.621	490472	NZ_LFXJ01000002.1
Lysinibacillus agricola	772	772	1	0	0.6142	5285903	NZ_CP067341.1
Lysinibacillus boronitolerans JCM 21713 = 10a = NBRC 103108	769	769	1	0	0.6176	401825	NZ_AVCW01000001.1
Lysinibacillus fusiformis	769	769	1	0	0.6193	4843789	NZ_CP010820.1
Lysinibacillus irui	769	769	1	0	0.6159	4447526	NZ_CP113527.1
Oikeobacillus pervagus	767	767	1	0	0.6142	30104	NZ_JAUSUC010000037.1
Lysinibacillus pinottii	767	767	1	0	0.6159	177123	NZ_JANTOO010000001.1
Viridibacillus soli	767	767	0.99	0	0.6173	80315	NZ_JAEOAH010000009.1
Lysinibacillus capsici	766	766	1	0	0.6142	4691642	NZ_CP084108.1
Kurthia sibirica	765	765	1	0	0.6261	42797	NZ_BJUF01000025.1
Lysinibacillus parviboronicapiens	762	762	0.99	0	0.6139	4822805	NZ_CP073713.1
Gemella sanguinis	750	750	1	0	0.5973	1796606	NZ_CP046313.1
Gemella morbillorum	747	747	1	0	0.5973	1760930	NZ_LS483440.1
Kurthia gibsonii	746	746	1	0	0.6007	43700	NZ_BJOB01000021.1
Paenibacillus apiarius	729	1013	1	0	0.5956	5969911	NZ_JAFFHZ010000001.1
Paenibacillus alvei	725	725	1	0	0.5905	135928	NZ_JAMDNA010000045.1
Paenibacillus aquistagni	725	725	1	0	0.5871	267337	NZ_FXAZ01000008.1
Paenibacillus alvei	725	725	1	0	0.5905	1282530	NZ_JAOQAR020000002.1
Paenibacillus azoreducens	724	724	1	0	0.5922	7316152	NZ_AP025343.1
Paenibacillus aceti	723	723	1	0	0.5871	5572757	NZ_KZ987724.1
Paenibacillus motobuensis	721	721	1	0	0.5871	310647	NZ_BAAACX010000006.1
Paenibacillus lutimineralis	721	721	1	0	0.5888	6497679	NZ_CP034346.1
Paenibacillus taiwanensis DSM 18679	719	719	1	0	0.5871	124074	NZ_AULE01000001.1
Listeria grayi	709	709	1	0	0.5845	2751104	NZ_LR134483.1
Paenibacillus bovis	709	709	1	0	0.5685	5354277	NZ_CP013023.1
Saccharibacillus deserti	696	696	1	0	0.5668	301312	NZ_JABJVN010000007.1
Saccharibacillus qingshengii	696	696	1	0	0.5668	218563	NZ_JAAZWC010000006.1
Amphibacillus cookii	689	689	1	0	0.5821	340972	NZ_JAFBDS010000003.1
Amphibacillus jilinensis Y1	689	689	1	0	0.5804	1374356	NZ_JH976434.1
Saccharibacillus alkalitolerans	686	686	1	0	0.5683	294023	NZ_JAAFGS010000005.1
Paenibacillus brevis	685	685	1	0	0.5606	409961	NZ_JAHLQJ010000002.1
Paenibacillus antibioticophila	679	679	1	0	0.5539	740332	NZ_HG005141.1
Gemella bergeri ATCC 700627	675	761	1	0	0.6061	8723	NZ_KI271849.1
Gemella massiliensis	420	730	0.98	0	0.5734	714389	NZ_LT635546.1
Bacillus marinisedimentorum	491	491	0.93	4e-152	0.4577	147130	NZ_LWBL02000041.1
Paenibacillus oralis	434	790	0.91	1e-132	0.4103	7574443	NZ_RRCN01000001.1
Paenibacillus phytohabitans	434	434	0.85	2e-132	0.4308	436203	NZ_WHOB01000020.1
Paenibacillus silagei	434	434	0.91	3e-132	0.4084	479319	NZ_JAGGLV010000002.1
Paenibacillus phocaensis	432	432	0.95	8e-132	0.4014	202288	NZ_FCOQ01000038.1
Paenibacillus helianthi	432	432	0.91	1e-131	0.4139	327223	NZ_LVWI01000037.1
Paenibacillus tritici	430	753	0.91	5e-131	0.4048	7708938	NZ_CP073365.1
Paenibacillus monticola	428	428	0.91	3e-130	0.4084	809965	NZ_WJXB01000003.1
Paenibacillus agri	427	427	0.91	5e-130	0.4048	314579	NZ_JABWCS010000218.1
Paenibacillus borealis	426	759	0.9	1e-129	0.423	8156808	NZ_CP009285.1
Paenibacillus piscarius	424	424	0.91	7e-129	0.4029	581999	NZ_JAIEUI010000002.1
Paenibacillus turicensis	421	421	0.93	5e-128	0.4072	145629	NZ_JAGGKG010000011.1
Paenibacillus timonensis	337	441	0.91	8e-115	0.3844	43767	NZ_JAKSXN010000048.1
Paenibacillus shirakamiensis	367	367	0.85	5e-109	0.387	1535308	NZ_JAGGLD010000001.1
Paenibacillus pini JCM 16418	365	365	0.85	2e-108	0.387	220114	NZ_BAVZ01000008.1
Paenibacillus zanthoxyli JH29	363	363	0.89	9e-108	0.3943	34478	NZ_ASSD01000031.1
Paenibacillus sabinae T27	362	362	0.89	2e-107	0.3846	5270569	NZ_CP004078.1
Paenibacillus faecis	360	360	0.89	9e-107	0.3816	876944	NZ_VSDO01000004.1
Paenibacillus durus	360	360	0.89	1e-106	0.3925	6038347	NZ_CP009288.1
Paenibacillus woosongensis	358	358	0.85	2e-106	0.3922	5289572	NZ_CP126084.1
Paenibacillus lentus	358	358	0.85	3e-106	0.3973	5288676	NZ_CP034248.1
Paenibacillus apii	358	358	0.89	5e-106	0.3887	422628	NZ_JAAKGU010000003.1
Paenibacillus barengoltzii G22	357	357	0.85	6e-106	0.3882	687047	NZ_KE159654.1
Paenibacillus sophorae	355	355	0.89	4e-105	0.3788	5867720	NZ_CP076607.1
Paenibacillus fonticola DSM 21315	355	355	0.85	6e-105	0.3875	238492	NZ_KB907250.1
Paenibacillus bouchesdurhonensis	354	354	0.85	1e-104	0.3875	4816051	NZ_LT732548.1
Fontibacillus phaseoli	353	353	0.85	3e-104	0.3787	248918	NZ_QPJW01000007.1
Paenibacillus dokdonensis	352	352	0.85	4e-104	0.3851	886769	NZ_STGQ01000003.1
Salipaludibacillus agaradhaerens	350	350	0.85	3e-103	0.3965	4319439	NZ_KV917378.1
Paenibacillus senegalimassiliensis	349	349	0.85	4e-103	0.3738	369708	NZ_LN909042.1
Paenibacillus tuaregi	349	349	0.85	4e-103	0.3831	5631190	NZ_LT575476.1
Paenibacillus donghaensis	349	349	0.85	6e-103	0.3772	8542333	NZ_CP021780.1
Paenibacillus tengchongensis	348	348	0.85	1e-102	0.3784	701281	NZ_WACP01000001.1
Paenibacillus phocaensis	348	348	0.85	1e-102	0.3804	143920	NZ_FCOQ01000007.1
Paenibacillus albidus	346	346	0.85	6e-102	0.3792	229714	NZ_BMKR01000010.1
Paenibacillus mellifer	345	345	0.85	8e-102	0.3745	242765	NZ_JALPRK010000006.1
Paenibacillus timonensis	345	345	0.85	1e-101	0.3824	125284	NZ_JAKSXN010000006.1
Paenibacillus rubinfantis	345	345	0.85	2e-101	0.3784	701415	NZ_LN909064.1
Paenibacillus rhizophilus	345	345	0.85	2e-101	0.3858	332757	NZ_RQPI01000004.1
Paenibacillus etheri	344	344	0.85	3e-101	0.376	134693	NZ_LCZJ02000028.1
Paenibacillus polysaccharolyticus	343	343	0.85	4e-101	0.3745	309587	NZ_FMVM01000007.1
Paenibacillus barcinonensis	343	343	0.85	4e-101	0.3725	6393895	NZ_CP054614.1
Paenibacillus odorifer	343	343	0.85	7e-101	0.3765	6812473	NZ_CP009428.1
Paenibacillus pseudetheri	342	342	0.85	1e-100	0.374	117484	NZ_CAKMAB010000017.1
Paenibacillus tianjinensis	342	342	0.85	1e-100	0.3725	6273877	NZ_CP070969.1
Paenibacillus agri	342	342	0.85	2e-100	0.374	47810	NZ_JABWCS010000183.1
Paenibacillus rhizolycopersici	341	341	0.85	2e-100	0.3706	374065	NZ_JADCNN020000002.1
Paenibacillus thiaminolyticus	341	341	0.85	4e-100	0.3879	6612542	NZ_CP041405.1
Paenibacillus silvae	340	340	0.85	4e-100	0.3725	328952	NZ_BMFU01000005.1
Gorillibacterium timonense	339	339	0.85	1e-99	0.3899	1130530	NZ_LN881723.1
Paenibacillus camerounensis	338	338	0.85	3e-99	0.374	92821	NZ_CCDG010000037.1
Paenibacillus wynnii	338	338	0.85	3e-99	0.374	2789729	NZ_JQCR01000002.1
Paenibacillus sinensis	337	337	0.85	6e-99	0.3745	289462	NZ_JAHCMB010000121.1
Fontibacillus solani	337	337	0.85	6e-99	0.3738	23620	NZ_JACJIP010000053.1
Paenibacillus stellifer	337	337	0.85	8e-99	0.3745	5658798	NZ_CP009286.1
Fontibacillus panacisegetis	337	337	0.85	9e-99	0.3738	512456	NZ_FNBG01000001.1
Paenibacillus profundus	337	337	0.89	1e-98	0.3694	49816	NZ_JAJNBZ010000040.1
Paenibacillus typhae	335	335	0.85	4e-98	0.372	61558	NZ_FNDX01000037.1
Paenibacillus tundrae	334	334	0.85	9e-98	0.3686	6534616	NZ_CP145605.1
Paenibacillus auburnensis	333	333	0.85	1e-97	0.3667	264584	NZ_CAKMMG010000008.1
Paenibacillus graminis	333	333	0.85	1e-97	0.3608	7166464	NZ_CP009287.1
Paenibacillus pedocola	333	333	0.85	2e-97	0.3627	6472393	NZ_CP134223.1
Paenibacillus sonchi	333	333	0.85	2e-97	0.3647	256778	NZ_JAIFKC010000018.1
Paenibacillus riograndensis SBR5	332	332	0.85	4e-97	0.3627	7919576	NZ_LN831776.1
Paenibacillus monticola	332	332	0.85	4e-97	0.372	1092698	NZ_WJXB01000001.1
Paenibacillus jilunlii	332	332	0.85	6e-97	0.3608	7105405	NZ_CP048429.1
Paenibacillus phytohabitans	331	331	0.85	1e-96	0.3562	93078	NZ_WHOB01000035.1
Paenibacillus turicensis	330	330	0.85	1e-96	0.3667	113781	NZ_JAGGKG010000018.1
Paenibacillus xylanexedens	329	329	0.85	4e-96	0.3738	7053622	NZ_CP018620.1
Sporosarcina koreensis	300	300	0.45	6e-96	0.5373	828	NZ_LQYA01000035.1
Paenibacillus amylolyticus	328	328	0.85	7e-96	0.3686	6917693	NZ_CP145892.1
Paenibacillus terrigena DSM 21567	325	325	0.85	8e-95	0.3684	389347	NZ_KB895418.1
Paenibacillus selenitireducens	325	325	0.85	1e-94	0.3638	524260	NZ_MSZX01000004.1
Paenibacillus guangzhouensis	324	324	0.85	2e-94	0.3626	6903680	NZ_CP045293.1
Paenibacillus silagei	324	324	0.85	2e-94	0.3585	37857	NZ_JAGGLV010000041.1
Paenibacillus phoenicis	274	372	0.92	4e-94	0.3689	4587505	NZ_JAYERP010000001.1
Paenibacillus macquariensis	323	323	0.85	5e-94	0.3613	216890	NZ_FTNK01000010.1
Listeria seeligeri serovar 1/2b str. SLCC3954	321	321	0.85	2e-93	0.378	2797636	NC_013891.1
Paenibacillus uliginis N3/975	321	321	0.85	2e-93	0.3652	6452185	NZ_LT840184.1
Paenibacillus segetis	320	320	0.89	5e-93	0.3502	695480	NZ_BMFT01000002.1
Bacillus massilioanorexius	320	320	0.85	7e-93	0.378	107849	NZ_CABKRX010000057.1
Sporolactobacillus pectinivorans	319	319	0.85	8e-93	0.3713	3890159	NZ_NXGA01000001.1
Paenibacillus glacialis	319	319	0.85	1e-92	0.3594	192776	NZ_LVJH01000022.1
Paenibacillus anaericanus	319	319	0.89	1e-92	0.3539	68015	NZ_RZNY01000023.1
Listeria costaricensis	318	318	0.85	2e-92	0.3681	12740	NZ_FXUT01000030.1
Listeria swaminathanii	318	318	0.85	2e-92	0.3767	2848613	NZ_CP156021.1
Listeria marthii	318	318	0.85	3e-92	0.3767	255478	NZ_JAASWB010000005.1
Listeria cossartiae subsp. cossartiae	317	317	0.85	6e-92	0.3748	1009678	NZ_JAARYM010000001.1
Listeria innocua	317	317	0.85	6e-92	0.3767	2782573	NZ_CP117229.1
Paenibacillus helianthi	317	317	0.85	7e-92	0.3595	61896	NZ_LVWI01000055.1
Listeria farberi	317	317	0.85	8e-92	0.3748	1483358	NZ_JAARZL010000001.1
Listeria welshimeri	317	317	0.85	8e-92	0.374	2814137	NZ_LT906444.1
Listeria monocytogenes EGD-e	316	316	0.85	1e-91	0.378	2944528	NC_003210.1
Bacillus massiliigorillae	316	316	0.85	1e-91	0.374	3535993	NZ_HG428741.1
Paenibacillus albiflavus	316	316	0.85	1e-91	0.3555	620505	NZ_SKFG01000001.1
Listeria ivanovii subsp. ivanovii	315	315	0.85	2e-91	0.3767	2919548	NZ_CP009577.1
Paenibacillus ihuae	181	343	0.85	3e-85	0.3507	4295883	NZ_LN831198.1
Staphylococcus simiae	178	178	0.17	9e-45	0.8235	2643976	NZ_LT906460.1
Paenibacillus piscarius	168	335	0.85	2e-41	0.3288	121810	NZ_JAIEUI010000023.1
Alkalihalophilus lindianensis	94	94	0.11	5e-21	0.6	263	NZ_JAWJBA010000497.1
Macrococcus epidermidis	85.1	85.1	0.14	1e-14	0.5114	2480757	NZ_CP073819.1
Paenibacillus chitinolyticus	60.8	60.8	0.1	4e-07	0.4677	6509090	NZ_CP026520.1
MAX score <300
Sequence with premature stop codons
